# Supplementary material for: Hierarchical Micro–Mesoporous ZnO–SiO2/Carbon Composites: Synthesis, Structural Characterisation, and High-Capacity Adsorption of Cationic Organic Pollutants from Water
Source: Molecules. 2026 Jun 13;31(12):2079. doi: 10.3390/molecules31122079 (PMC13305421; doi:10.3390/molecules31122079)
Supplement: Supplementary file 1 [file molecules-31-02079-s001.zip]

Archive with 1 entries (1 files):
- molecules-4349856-supplementary.pdf
